# Supplementary material for: Simplified Procedure for Isolation and Culture of Neuronal Cells from Brains of Sickle Cell Mice
Source: Cells. 2026 May 26;15(11):976. doi: 10.3390/cells15110976 (PMC13256901; doi:10.3390/cells15110976)
Supplement: Supplementary file 1 [file cells-15-00976-s001.zip]

Archive with 1 entries (1 files):
- cells-4186050-supplementary.pdf
